# Supplementary material for: Pre-Hospital Pain Management in Children with Injuries: A Retrospective Cohort Study
Source: J Clin Med. 2021 Jul 9;10(14):3056. doi: 10.3390/jcm10143056 (PMC8307009; doi:10.3390/jcm10143056)
Supplement: Supplementary file 1 [file jcm-10-03056-s001.zip]

Archive with 1 entries (1 files):
- jcm-1259082-supplementary.pdf
